# Supplementary material for: Acute dose-dependent effects of lysergic acid diethylamide in a double-blind placebo-controlled study in healthy subjects
Source: Neuropsychopharmacology. 2020 Oct 15;46(3):537–44. doi: 10.1038/s41386-020-00883-6 (PMC8027607; doi:10.1038/s41386-020-00883-6)
Supplement: Supplementary file 2 — Table S1 [file 41386_2020_883_MOESM2_ESM.xlsx]

## Sheet: Tabelle1
Table S1. Life-time prevalence of drug use
Subject	LSD	psilocybin	MDMA	cocaine	d-amphetamine	methylphenidate	smoked opium	Cannabis
1	3	0	3	0	1	1	0	0
2	1	0	1	2	1	2	0	20
3	0	0	1	0	1	0	0	0
4	0	0	1	0	0	1	0	0
5	2	0	5	0	0	1	0	0
6	1	0	5	0	0	0	0	250
7	1	0	0	0	1	0	0	5
8	0	0	0	0	0	0	0	20
9	2	0	2	0	3	0	0	6
10	0	0	0	0	0	0	0	3
11	0	0	0	0	0	0	0	200
12	0	0	0	0	0	0	0	0
13	0	0	0	1	0	0	1	3
14	0	0	0	0	0	0	0	2
15	0	0	0	0	0	0	0	2
16	0	0	2	0	3	0	0	10
Values are times used in life. Experiences with LSD, MDMA, d-amphetamine and methylphenidate were mainly in the context of research studies.
