# Supplementary material for: Acute dose-dependent effects of lysergic acid diethylamide in a double-blind placebo-controlled study in healthy subjects
Source: Neuropsychopharmacology. 2020 Oct 15;46(3):537–44. doi: 10.1038/s41386-020-00883-6 (PMC8027607; doi:10.1038/s41386-020-00883-6)
Supplement: Supplementary file 3 — Table S2 [file 41386_2020_883_MOESM3_ESM.xlsx]

## Sheet: Tabelle1
Table S2. Mean values and statistics for the acute effects of LSD alone, LSD + ketanserin, and placebo.
				Placebo	LSD 25 µg	LSD 50 µg	LSD 100 µg	LSD 200 µg	LSD 200 µg + Ketanserin	F 5,75	P=	Pla - 25 µg	Pla - 50 µg	Pla - 100 µg	Pla - 200 µg	Pla - 200 µg +K	25 µg - 50 µg	25 µg - 100 µg	25 µg - 200 µg	25 µg - 200 µg+ K	50 µg - 100 µg	50 µg - 200 µg	50 µg - 200 µg+ K	100 µg - 200 µg	100 µg - 200 µg+ K	200 µg - 200 µg+ K
				(mean ± SEM)	(mean ± SEM)	(mean ± SEM)	(mean ± SEM)	(mean ± SEM)	(mean ± SEM)
Subjective effects
Visual Analoge Scale (VAS, %max)
	Any drug effect		ΔEmax	0.9 ± 0.6	20 ± 3.8	57 ± 5.5	86 ± 5.7	83 ± 6.7	22 ± 4.9	72.8823	<0.001	*	***	***	***	*	***	***	***	NS	***	***	***	NS	***	***
			AUEC	0.6 ± 0.4	58 ± 12	205 ± 32	431 ± 51	508 ± 82	133 ± 33	31.2045	<0.001	NS	**	***	***	NS	NS	***	***	NS	***	***	NS	NS	***	***
	Good drug effect		ΔEmax	1.1 ± 0.8	32 ± 6.8	59 ± 6.7	81 ± 6.9	82 ± 6.6	22 ± 6.8	43.3	<0.001	***	***	***	***	*	**	***	***	NS	*	*	***	NS	***	***
	Bad drug effect		ΔEmax	0.1 ± 0.1	1.6 ± 0.8	1.5 ± 0.4	17 ± 5.9	28 ± 8.7	1.6 ± 0.6	8.81889	<0.001	NS	NS	*	***	NS	NS	NS	***	NS	NS	***	NS	NS	NS	***
	Drug liking		ΔEmax	0.8 ± 0.5	32 ± 7.5	60 ± 6.7	79 ± 8.1	76 ± 7.8	26 ± 7.2	29.5131	<0.001	***	***	***	***	*	*	***	***	NS	NS	NS	***	NS	***	***
	Stimulated		ΔEmax	0.1 ± 0.1	9.3 ± 3.3	40 ± 6.4	57 ± 10	66 ± 8.5	8.0 ± 2.4	27.8123	<0.001	NS	***	***	***	NS	**	***	***	NS	NS	*	***	NS	***	***
	Fear		ΔEmax	0.0 ± 0.0	0.2 ± 0.1	1.2 ± 0.8	11 ± 6.7	15 ± 8.4	0.4 ± 0.3	2.84564	<0.05	NS	NS	NS	NS	NS	NS	NS	NS	NS	NS	NS	NS	NS	NS	NS
	Ego dissolution		ΔEmax	0.0 ± 0.0	1.5 ± 0.7	21 ± 6.7	51 ± 9.6	73 ± 7.5	4.9 ± 3.7	35.6135	<0.001	NS	*	***	***	NS	NS	***	***	NS	**	***	NS	*	***	***
	Concentration		ΔEmax	0.0 ± 0.0	0.3 ± 0.2	3.4 ± 2.1	11 ± 4.3	11 ± 4.6	1.8 ± 1.1	4.31216	<0.01	NS	NS	*	*	NS	NS	*	*	NS	NS	NS	NS	NS	NS	NS
			ΔEmin	-0.8 ± 0.7	-6.4 ± 2.1	-22 ± 3.6	-37 ± 4.8	-44 ± 2.9	-7.8 ± 2.1	50.8528	<0.001	NS	***	***	***	NS	***	***	***	NS	**	***	**	NS	***	***
	Sense of time		ΔEmax	0.1 ± 0.1	0.2 ± 0.1	0.7 ± 0.6	3.8 ± 3.0	13 ± 5.0	1.9 ± 1.6	4.54235	<0.01	NS	NS	NS	**	NS	NS	NS	**	NS	NS	**	NS	NS	NS	*
			ΔEmin	-0.1 ± 0.1	-5.4 ± 2.2	-25 ± 4.4	-32 ± 4.5	-41 ± 3.3	-3.4 ± 1.8	42.9567	<0.001	NS	***	***	***	NS	***	***	***	NS	NS	***	***	NS	***	***
5 Dimensions of Altered States of Consciousness (ASC) Scale
	Total ASC score		% score	0.1 ± 0.0	2.2 ± 0.6	9.5 ± 1.8	23 ± 2.9	30 ± 3.2	4.5 ± 1.5	52.0254	<0.001	NS	**	***	***	NS	*	***	***	NS	***	***	NS	NS	***	***
	Oceanic boundlessness		% score	0.0 ± 0.0	2.9 ± 1.0	12 ± 2.8	28 ± 4.7	36 ± 5.1	4.1 ± 2.2	29.3084	<0.001	NS	*	***	***	NS	NS	***	***	NS	***	***	NS	NS	***	***
	Anxious ego-dissolution		% score	0.0 ± 0.0	0.6 ± 0.3	3.3 ± 1.1	11 ± 2.6	21 ± 5.4	1.1 ± 0.4	13.9922	<0.001	NS	NS	**	***	NS	NS	*	***	NS	NS	***	NS	*	*	***
	Visionary restructuralization		% score	0.1 ± 0.0	3.1 ± 1.2	18 ± 4.1	43 ± 5.4	50 ± 4.7	7.4 ± 3.1	45.9367	<0.001	NS	**	***	***	NS	*	***	***	NS	***	***	NS	NS	***	***
	Auditory alterations		% score	0.0 ± 0.0	0.4 ± 0.2	2.6 ± 1.0	9.1 ± 3.2	13 ± 3.3	2.5 ± 1.7	8.3936	<0.001	NS	NS	**	***	NS	NS	*	***	NS	NS	**	NS	NS	NS	**
	Reductions of vigilance		% score	0.6 ± 0.2	4.5 ± 1.7	12 ± 2.3	24 ± 4.8	27 ± 4.7	10 ± 2.8	16.5775	<0.001	NS	*	***	***	NS	NS	***	***	NS	*	**	NS	NS	**	***
	Experience of unity		% score	0.0 ± 0.0	1.1 ± 0.7	10.± 3.3	26 ± 6.0	40 ± 7.5	3.5 ± 2.6	17.4052	<0.001	NS	NS	***	***	NS	NS	***	***	NS	*	***	NS	NS	**	***
	Spiritual experience		% score	0.0 ± 0.0	0.9 ± 0.9	4.9 ± 2.4	17 ± 4.5	18 ± 4.1	3.0 ± 1.8	10.9289	<0.001	NS	NS	***	***	NS	NS	***	***	NS	*	**	NS	NS	**	***
	Blissful state		% score	0.1 ± 0.1	5.6 ± 1.8	18 ± 5.3	34 ± 7.8	33 ± 5.5	5.5 ± 2.6	10.5129	<0.001	NS	NS	***	***	NS	NS	***	***	NS	NS	NS	NS	NS	***	***
	Insightfulness		% score	0.0 ± 0.0	3.4 ± 1.8	9.9 ± 3.4	30 ± 6.1	29 ± 5.6	2.2 ± 1.1	17.7376	<0.001	NS	NS	***	***	NS	NS	***	***	NS	***	**	NS	NS	***	***
	Disembodiment		% score	0.0 ± 0.0	0.1 ± 0.1	3.6 ± 1.5	16 ± 5.8	37 ± 6.9	1.0 ± 0.6	16.8649	<0.001	NS	NS	*	***	NS	NS	*	***	NS	NS	***	NS	**	*	***
	Impaired control and cognition		% score	0.1 ± 0.1	1.6 ± 0.8	6.6 ± 2.4	19 ± 3.5	27 ± 5.2	2.4 ± 1.0	23.2948	<0.001	NS	NS	***	***	NS	NS	***	***	NS	**	***	NS	NS	***	***
	Anxiety		% score	0.0 ± 0.0	0.0 ± 0.0	0.5 ± 0.3	6.1 ± 3.0	17 ± 7.7	0.4 ± 0.3	4.50601	<0.01	NS	NS	NS	**	NS	NS	NS	**	NS	NS	**	NS	NS	NS	**
	Complex imagery		% score	0.0 ± 0.0	4.3 ± 2.2	19 ± 6.6	53 ± 8.2	62 ± 8.1	8.8 ± 3.7	28.4699	<0.001	NS	NS	***	***	NS	NS	***	***	NS	***	***	NS	NS	***	***
	Elementary imagery		% score	0.4 ± 0.3	2.6 ± 1.2	25 ± 6.9	50 ± 5.9	68 ± 6.6	14 ± 6.8	26.7697	<0.001	NS	*	***	***	NS	*	***	***	NS	*	***	NS	NS	***	***
	Audio-visual synesthesia		% score	0.0 ± 0.0	3.1 ± 1.6	25 ± 6.8	58 ± 8.4	70 ± 7.6	12 ± 5.2	28.5095	<0.001	NS	*	***	***	NS	NS	***	***	NS	**	***	NS	NS	***	***
	Changed meaning of percepts		% score	0.0 ± 0.0	1.3 ± 0.6	12 ± 3.5	26 ± 8.0	30 ± 5.5	2.6 ± 1.3	12.8916	<0.001	NS	NS	***	***	NS	NS	***	***	NS	NS	*	NS	NS	***	***
Mystical Effects Questionnaire (MEQ43)
	Internal unity		% score	0.0 ± 0.0	3.8 ± 1.6	14 ± 4.2	28 ± 6.3	38 ± 6.7	7.5 ± 3.7	16.3136	<0.001	NS	NS	***	***	NS	NS	***	***	NS	NS	***	NS	NS	**	***
	External unity		% score	0.0 ± 0.0	3.3 ± 1.9	12.7 ± 3.7	26 ± 5.2	33 ± 5.3	9.8 ± 4.0	18.3583	<0.001	NS	*	***	***	NS	NS	***	***	NS	*	***	NS	NS	**	***
	Sacredness		% score	0.0 ± 0.0	6.3 ± 2.4	19.1 ± 4.7	30 ± 6.5	34 ± 6.4	11 ± 4.8	12.0837	<0.001	NS	**	***	***	NS	NS	***	***	NS	NS	NS	NS	NS	*	**
	Noetic quality		% score	1.3 ± 1.3	8.1 ± 3.7	15 ± 3.6	35 ± 6.6	27 ± 5.3	6.6 ± 3.2	16.439	<0.001	NS	*	***	***	NS	NS	***	**	NS	***	NS	NS	NS	***	***
	Deeply felt positive mood		% score	0.0 ± 0.0	16 ± 4.1	30 ± 5.7	39 ± 5.9	44 ± 6.4	16 ± 5.6	16.0709	<0.001	NS	***	***	***	NS	NS	**	***	NS	NS	NS	NS	NS	**	***
	Transcendence of time/space		% score	0.0 ± 0.0	6.3 ± 2.0	25 ± 5.0	46 ± 6.5	61 ± 7.0	11 ± 4.4	36.9917	<0.001	NS	***	***	***	NS	*	***	***	NS	**	***	NS	NS	***	***
	Ineffability		% score	0.0 ± 0.0	9.5 ± 4.1	32 ± 5.7	52 ± 4.9	61 ± 5.2	15 ± 5.7	40.2552	<0.001	NS	***	***	***	NS	**	***	***	NS	**	***	*	NS	***	***
Mystical Effects Questionnaire (MEQ30)
	Mystical		% score	0.3 ± 0.3	4.4 ± 2.0	14.8 ± 4.2	28 ± 6.4	32 ± 5.7	8.1 ± 3.8	14.3869	<0.001	NS	*	***	***	NS	NS	***	***	NS	NS	**	NS	NS	**	***
	Positive mood		% score	0.0 ± 0.0	18 ± 4.0	31 ± 5.2	42 ± 5.5	45 ± 6.4	17 ± 5.9	18.7782	<0.001	*	***	***	***	*	NS	***	***	NS	NS	NS	NS	NS	***	***
	Transcendence of time/space		% score	0.0 ± 0.0	7.3 ± 2.2	26 ± 4.9	47 ± 6.0	61 ± 6.9	11 ± 4.3	39.8671	<0.001	NS	***	***	***	NS	**	***	***	NS	**	***	NS	NS	***	***
	Ineffability		% score	0.0 ± 0.0	13 ± 5.3	45 ± 7.1	71 ± 5.8	78 ± 6.0	19 ± 6.7	39.6276	<0.001	NS	***	***	***	NS	***	***	***	NS	**	***	**	NS	***	***
	MEQ30 total score		% score	0.2 ± 0.2	8.5 ± 2.4	23 ± 4.4	39 ± 5.3	45 ± 5.4	12 ± 4.4	30.4777	<0.001	NS	***	***	***	NS	*	***	***	NS	*	***	NS	NS	***	***
	Nadir		% score	0.0 ± 0.0	1.4 ± 0.6	7.6 ± 2.5	14 ± 3.6	26 ± 6.8	4.3 ± 1.6	11.7845	<0.001	NS	NS	**	***	NS	NS	*	***	NS	NS	***	NS	*	NS	***
	Aesthetic Experience		% score	0.5 ± 0.3	8.5 ± 2.78	28 ± 5.2	46 ± 5.8	48 ± 5.7	17 ± 4.2	27.3633	<0.001	NS	***	***	***	*	**	***	***	NS	*	**	NS	NS	***	***
Adjective Mood Rating Scale (AMRS score)
	Well-being		ΔEmax	0.5 ± 0.3	2.6 ± 0.8	4.1 ± 1.0	3.1 ± 1.2	4.0 ± 1.3	2.3 ± 0.8	2.41329	<0.05	NS	*	NS	NS	NS	NS	NS	NS	NS	NS	NS	NS	NS	NS	NS
	Anxiety		ΔEmax	0.0 ± 0.1	0.3 ± 0.1	0.2 ± 0.2	1.0 ± 0.5	1.8 ± 0.7	0.2 ± 0.2	4.06577	<0.01	NS	NS	NS	**	NS	NS	NS	*	NS	NS	*	NS	NS	NS	*
	Inactivity		ΔEmax	2.9 ± 0.8	4.3 ± 1.1	6.4 ± 1.0	9.4 ± 2.0	9.6 ± 1.6	5.4 ± 1.3	6.27497	<0.001	NS	NS	***	***	NS	NS	*	*	NS	NS	NS	NS	NS	NS	NS
	Extraversion		ΔEmax	0.1 ± 0.2	0.8 ± 0.4	0.5 ± 0.4	0.5 ± 0.4	0.8 ± 0.5	0.2 ± 0.3	0.738228	NS	NS	NS	NS	NS	NS	NS	NS	NS	NS	NS	NS	NS	NS	NS	NS
	Introversion		ΔEmax	0.6 ± 0.3	0.8 ± 0.4	3.0 ± 0.7	4.8 ± 1.1	4.3 ± 0.9	1.9 ± 0.6	11.6476	<0.001	NS	*	***	***	NS	*	***	***	NS	NS	NS	NS	NS	**	*
	Emotional excitation		ΔEmax	-0.6 ± 0.3	-0.2 ± 0.4	0.9 ± 0.8	5.8 ± 1.9	5.4 ± 1.2	0.1 ± 0.5	9.24866	<0.001	NS	NS	***	***	NS	NS	***	**	NS	**	*	NS	NS	**	**
Autonomic effects
	Systolic blood pressure (mmHg)		Emax	131 ± 3.5	133 ± 3.0	137 ± 3.2	139 ± 3.5	138 ± 2.4	133 ± 3.0	5.04819	<0.001	NS	*	**	*	NS	NS	NS	NS	NS	NS	NS	NS	NS	NS	NS
			Emin	110 ± 2.7	113 ± 2.9	115 ± 2.3	113 ± 2.9	117 ± 2.2	109 ± 3.0	6.76769	<0.001	NS	NS	NS	**	NS	NS	NS	NS	NS	NS	NS	**	NS	NS	***
	Diastolic blood pressure (mmHg)		Emax	80 ± 2.1	83 ± 1.7	84 ± 1.9	85 ± 2.0	87 ± 2.0	83 ± 1.8	4.75737	<0.001	NS	NS	*	***	NS	NS	NS	NS	NS	NS	NS	NS	NS	NS	NS
			Emin	64 ± 1.7	65 ± 1.7	67 ± 1.7	66 ± 1.7	69 ± 1.5	63 ± 1.8	6.56901	<0.001	NS	NS	NS	**	NS	NS	NS	*	NS	NS	NS	**	NS	*	***
	Heart rate (beats/min)		Emax	75 ± 2.7	76 ± 2.8	79 ± 2.1	83 ± 3.3	86 ± 3.9	77 ± 3.3	9.59181	<0.001	NS	NS	**	***	NS	NS	*	***	NS	NS	**	NS	NS	NS	***
	Body temperature (°C)		Emax	37.3 ± 0.1	37.3 ± 0.07	37.4 ± 0.08	37.5 ± 0.09	37.5 ± 0.1	37.3 ± 0.09	2.17129	NS	NS	NS	NS	NS	NS	NS	NS	NS	NS	NS	NS	NS	NS	NS	NS
List of Complaints (LC score)
	Acute adverse effects		0-12 h	1.6 ± 0.8	4.0 ± 1.0	6.1 ± 1.4	12 ± 2.5	13.5 ± 3.3	4.6 ± 1.1	10.7833	<0.001	NS	NS	***	***	NS	NS	**	***	NS	*	**	NS	NS	**	***
	Subacute adverse effects		12-24 h	0.3 ± 0.3	0.8 ± 0.3	2.2 ± 1.6	5.9 ± 2.3	4.5 ± 1.9	4.4 ± 1.9	3.69351	<0.01	NS	NS	*	NS	NS	NS	*	NS	NS	NS	NS	NS	NS	NS	NS
	Adverse Effects		Emax	1.7 ± 0.8	4.0 ± 1.0	6.8 ± 1.8	13 ± 2.5	14 ± 3.3	6.2 ± 1.8	10.9808	<0.001	NS	NS	***	***	NS	NS	***	***	NS	*	*	NS	NS	*	**
	BDNF (pg/mL)		Cmax	2953 ± 484	3800 ± 617	3561 ± 464	3848 ± 723	5685 ± 693	4372 ± 880	2.60731	<0.05	NS	NS	NS	*	NS	NS	NS	NS	NS	NS	NS	NS	NS	NS	NS
*P<0.05, **P<0.01, ***P<0.001; NS, not significant; Emax, maximal effect; ΔEmax, maximal difference from baseline; Cmax, maximal concentration
