# Supplementary material for: Acute dose-dependent effects of lysergic acid diethylamide in a double-blind placebo-controlled study in healthy subjects
Source: Neuropsychopharmacology. 2020 Oct 15;46(3):537–44. doi: 10.1038/s41386-020-00883-6 (PMC8027607; doi:10.1038/s41386-020-00883-6)
Supplement: Supplementary file 4 — Table S3 [file 41386_2020_883_MOESM4_ESM.xlsx]

## Sheet: PKPD
Table S3. Characteristics of the subjective response to different doses of LSD
Effect	25 µg LSD	50 µg LSD	100 µg LSD	200 µg LSD
Time to onset (h)	1.0 ± 0.4 (0.6 - 1.8)	0.7 ± 0.2 (0.4 - 1.2)	0.6 ± 0.2 (0.4 - 0.9)	0.4 ± 0.2 (0.1 - 0.9)
Time to offset (h)	7.7 ± 2.1 (5.0 - 12.6)	8.1 ± 2.3 (4.9 - 13)	8.9 ± 3.0 (5.8 - 18)	11 ± 4.9 (6.3 - 22)
Time to maximal effect (h)	2.8 ± 0.8 (1.8 - 4.9)	2.4 ± 0.6 (1.6 - 3.3)	2.6 ± 1.1 (1.3 - 6.5)	2.2 ± 0.9 (1.3 - 5.1)
Effect duration (h)	6.7 ± 2.0 (4.3 - 12)	7.4 ± 2.3 (4.4 - 12)	8.3 ± 2.9 (5.0 - 18)	11 ± 5.0 (5.6 - 22)
Maximal effect (%)	17 ± 11 (0 - 37)	46 ± 21 (7 - 86)	76 ± 21 (13 - 97)	76 ± 26 (7 - 98)
Parameters are for "any drug effects" as predicted by the PK-PD link model. The threshold to determine times to onset and offset was set individually at 10% of the individual maximal response. Values are mean ± SD (range). Parameters could not be determined for the LSD plus ketanserin treatement condition because the response was too small.
