# Supplementary material for: Acute dose-dependent effects of lysergic acid diethylamide in a double-blind placebo-controlled study in healthy subjects
Source: Neuropsychopharmacology. 2020 Oct 15;46(3):537–44. doi: 10.1038/s41386-020-00883-6 (PMC8027607; doi:10.1038/s41386-020-00883-6)
Supplement: Supplementary file 5 — Table S4 [file 41386_2020_883_MOESM5_ESM.xlsx]

## Sheet: Blatt1
Table S4. Pharmacokinetic parameters for different doses of LSD based on non-compartmental analyses
LSD (µg)		Cmax (ng/mL)	tmax (h)	t1/2 (h)	AUC24 (ng·h/mL)	AUC∞ (ng·h/mL)	CL/F (L/h)	Vz/F (L)
25	Geometric mean (95% CI)	0.51 (0.43-0.60)	1.2 (0.9-1.6)	4.2 (3.5-4.9)	3.4 (2.7-4.3)	3.6 (2.8-4.7)	6.8 (5.3-8.9)	42 (34-52)
	Range	0.21-0.69)	0.4-3	3.2-11	1.1-8.9	1.2-12.3	2.0-20	25-143
50	Geometric mean (95% CI)	1.1 (1.0-1.2)	1.2 (0.93-1.5)	3.9 (3.5-4.5)	7.4 (6.3-8.6)	7.7 (6.4-9.2)	6.5 (5.4-7.7)	37 (33-41)
	Range	0.79-1.5	0.50 -3.0	3.0-9.7	4.3-19	4.4-25	2.0-11	30-51
100	Geometric mean (95% CI)	2.0 (1.8-2.2)	1.2 (0.89-1.7)	4.0 (3.5-4.6)	15 (13-17)	15 (13-18)	6.5 (5.4-7.8)	38 (33-43)
	Range	1.6-2.9	0.50-3.0	3.2-8.1	10-35	11-44	2.2-9.3	22-52
200	Geometric mean (95% CI)	3.8 (3.4-4.3)	1.5 (1.1-2.0)	4.2 (3.8-4.8)	29 (24-35)	31 (25-38)	6.5 (5.2-8.0)	40 (36-45)
	Range	2.4-6.9	0.4-6.0	2.8-9.0	18-97	18-132	1.5-11	20-60
200 + Ketanserin	Geometric mean (95% CI)	4.3 (4.0-4.7)	1.4 (0.95-2.1)	4.4 (3.7-5.3)	34 (28-40)	35 (29-44)	5.6 (4.6-6.8)	36 (32-40)
	Range	3.4-6.3	0.50-4.0	3.1-13	25-81	26-12	1.7-7.8	23-50
AUC, area under the plasma concentration-time curv; AUC∞, AUC from time zero to infinity; AUC24, from time 0-24; CL/F apparent total clearance; Cmax, maximum observed plasma concentration; T1/2, plasma half-life; Tmax, time to reach Cmax; 95%CI, 95% confidence interval; Vz/F, apparent volume of distribution
