# Supplementary material for: Acute dose-dependent effects of lysergic acid diethylamide in a double-blind placebo-controlled study in healthy subjects
Source: Neuropsychopharmacology. 2020 Oct 15;46(3):537–44. doi: 10.1038/s41386-020-00883-6 (PMC8027607; doi:10.1038/s41386-020-00883-6)
Supplement: Supplementary file 6 — Table S5 [file 41386_2020_883_MOESM6_ESM.xlsx]

## Sheet: Blatt1
Table S5. Pharmacokinetic parameters for O-H-LSD after administration of different doses of LSD and based on non-compartmental analyses
LSD (µg)		Cmax (ng/mL)	tmax (h)	t1/2 (h)	AUC24 (ng·h/mL)	AUC∞ (ng·h/mL)
25	Geometric mean (95% CI)	0.03 (0.02-0.04)	5.0 (4.0-6.1)	8.6 (7.2-10)	0.39 (0.31-0.47)	0.48 (0.39-0.59)
	Range	0.01-0.05	2.0-10	5.2-21	0.16-0.71	0.19-0.89
50	Geometric mean (95% CI)	0.07 (0.06-0.07)	4.8 (4.0-5.7)	8.5 (7.4-9.8)	0.82 (0.72-0.92)	1.0 (0.9-1.2)
	Range	0.04-0.12	2.0-10	5.7-23	0.51-1.3	0.7-1.7
100	Geometric mean (95% CI)	0.12 (0.10-0.14)	5.0 (4.1-6.1)	8.3 (7.1-9.6)	1.6 (1.4-1.8)	1.9 (1.7-2.2)
	Range	0.06-0.18	3.0-10	5.8-18	1.1-2.3	1.2-3.3
200	Geometric mean (95% CI)	0.25 (0.21-0.28)	5.1 (4.4-5.9)	8.2 (6.9-9.8)	3.3 (2.9-3.7)	4.0 (3.5-4.7)
	Range	0.15-0.39	3.9-10	5.5-27	2.1-5.4	2.6-7.1
200 + ketanserin	Geometric mean (95% CI)	0.24 (0.20-0.29)	4.9 (4.4-5.5)	8.6 (7.2-10)	3.2 (2.8-3.7)	4.0 (3.5-4.6)
	Range	0.15-0.38	4.0-6.0	6.0-22	2.0-5.0	2.4-5.9
AUC, area under the plasma concentration-time curv; AUC∞, AUC from time zero to infinity; AUC24, from time 0-24; Cmax, maximum observed plasma concentration; T1/2, plasma half-life; Tmax, time to reach Cmax; 95%CI, 95% confidence interval
