# Supplementary material for: Acute dose-dependent effects of lysergic acid diethylamide in a double-blind placebo-controlled study in healthy subjects
Source: Neuropsychopharmacology. 2020 Oct 15;46(3):537–44. doi: 10.1038/s41386-020-00883-6 (PMC8027607; doi:10.1038/s41386-020-00883-6)
Supplement: Supplementary file 7 — Table S6 [file 41386_2020_883_MOESM7_ESM.xlsx]

## Sheet: PKPD
Table S6. Pharmacodynamic parameter estimates for the LSD effect (PK-PD link model)
Effect	Dose ( µg)	EC50 (ng/ml)	Emax (%)	γ	keo (1/h)
any drug effect	25	0.77±0.5	70±36	4.2±1.0	1.3±1.1
	50	0.88±0.3	81±30	4.1±1.3	1.9±1.5
	100	1.1±0.3	90±23	4.7±0.7	2.1±1.4
	200	2.0±0.9	83±28	5.3±3.0	4.5±3.1
good drug effect	25	1.1±0.6	60±42	4.5±0.6	1.6±1.1
	50	0.93±0.4	80±29	4.1±1.3	1.9±1.5
	100	1.2±0.4	83±30	4.5±0.9	1.9±1.0
	200	2.0±1.2	75±30	4.1±1.2	3.1±1.7
bad drug effect	25	2.1±0.5	6.3±15	4.7±0.4	2.1±0.9
	50	1.9±0.6	8.0±16	4.0±1.6	2.5±1.4
	100	2.0±1.0	20±34	3.1±1.3	3.1±1.5
	200	2.7±1.2	41±43	4.0±1.4	3.4±1.6
ego dissolution	25	2.1±0.4	9.8±22	4.6±0.5	1.8±0.5
	50	1.6±0.7	45±45	4.7±0.6	1.8±1.0
	100	1.8±0.5	69±39	4.2±1.2	2.5±1.7
	200	2.5±1.2	77±30	4.3±0.9	3.0±1.7
Emax, maximal effect predicted by the PK-PD link model; EC50, predicted drug concentration at effect site producing a half-maximal effect; γ, sigmoid shape parameter; keo, first-order rate constant for the equilibration process between plasma concentration and effect site (PK-PD model link parameter); values are means±standard deviations.
