# Supplementary material for: Acute dose-dependent effects of lysergic acid diethylamide in a double-blind placebo-controlled study in healthy subjects
Source: Neuropsychopharmacology. 2020 Oct 15;46(3):537–44. doi: 10.1038/s41386-020-00883-6 (PMC8027607; doi:10.1038/s41386-020-00883-6)
Supplement: Supplementary file 8 — Table S7 [file 41386_2020_883_MOESM8_ESM.xlsx]

## Sheet: Tabelle1
Table S7. Drug dose identification after each session and after the study
	LSD 200 µg		LSD 100 µg		LSD 50 µg		LSD 25 µg		LSD 200 µg + Ketanserin		Placebo
	after Session	after Study	after Session	after Study	after Session	after Study	after Session	after Study	after Session	after Study	after Session	after Study
correctly identified	0.5625	0.625	0.4375	0.6875	0.5	0.625	0.5625	0.625	0.5625	0.75	0.8125	0.6875
missclassified as LSD 200 µg			0.4375	0.1875	0	0.0625	0	0	0	0	0	0.0625
missclassified as LSD 100 µg	0.375	0.3125			0.25	0	0	0	0	0	0	0.0625
missclassified as LSD 50 µg	0	0.0625	0.125	0.0625			0.3125	0.125	0.1875	0.0625	0	0.0625
missclassified as LSD 25 µg	0.0625	0	0	0.0625	0.1875	0.0625			0.1875	0.125	0.125	0.125
missclassified as LSD 200 µg + ketanserin	0	0	0	0	0.0625	0.125	0.0625	0.0625			0.0625	0
missclassified as placebo	0	0	0	0	0	0.125	0.0625	0.125	0.0625	0.0625
