# Supplementary material for: Acute dose-dependent effects of lysergic acid diethylamide in a double-blind placebo-controlled study in healthy subjects
Source: Neuropsychopharmacology. 2020 Oct 15;46(3):537–44. doi: 10.1038/s41386-020-00883-6 (PMC8027607; doi:10.1038/s41386-020-00883-6)
Supplement: Supplementary file 9 — Table S8 [file 41386_2020_883_MOESM9_ESM.xlsx]

## Sheet: Total
	Table S8. Acute adverse drug effects
		LSD 25 µg			LSD 50 µg			LSD 100 µg			LSD 200 µg			LSD 200 µg + Ketanserin			Placebo
		0h	0-12h	12-24h	0h	0-12h	12-24h	0h	0-12h	12-24h	0h	0-12h	12-24h	0h	0-12h	12-24h	0h	0-12h	12-24h
	Tiredness	4	4	7	7	6	7	5	7	8	4	5	7	6	11	9	5	8	4
	Headache	1	6	4	1	5	4	0	10	9	0	5	4	1	5	5	0	3	3
	Lack of concentration	0	7	1	0	6	1	0	11	5	0	8	3	1	7	3	0	2	0
	Lack of appetite	0	3	0	0	3	0	0	8	3	0	8	1	0	4	2	0	1	0
	Dullness	0	4	1	1	3	2	0	5	4	0	4	3	1	2	3	0	1	1
	Brooding	0	2	0	0	3	1	0	7	6	1	4	3	0	2	4	0	1	0
	Dry mouth	1	2	2	0	3	3	0	4	2	0	4	2	0	3	3	0	3	1
	Feeling of weakness	0	3	0	0	3	2	0	7	3	0	5	2	0	2	3	0	0	0
	Uneasiness	0	1	0	1	4	1	0	9	2	0	5	2	0	2	4	0	0	0
	Hypersensitivity to certain odours	0	2	0	0	4	2	0	5	2	0	6	2	0	3	2	0	1	0
	Lack of energy	1	3	0	0	2	1	0	6	3	0	3	2	1	4	3	0	1	0
	Abdominal pain	0	3	0	0	4	1	0	4	1	1	3	2	0	3	3	0	2	0
	Obliviousness	0	1	0	0	3	2	0	5	4	0	5	2	0	0	2	0	0	0
	Crying tendency	0	1	0	0	1	1	0	5	4	0	5	3	0	1	2	0	0	0
	Nausea	0	2	0	0	0	0	0	5	1	0	5	3	0	3	1	0	2	1
	Rapid exhaustibility	0	0	0	0	2	1	0	6	2	0	5	3	1	1	2	0	0	0
	Dizziness	0	3	0	0	1	1	0	5	2	0	3	0	0	4	1	0	0	0
	Excessive urge to urinate	0	2	1	0	2	1	0	3	1	0	2	2	0	4	1	0	0	1
	Feel of pressure or fullness	0	0	0	0	3	0	0	3	1	0	5	2	0	2	3	0	1	0
	Imbalance	0	1	0	0	0	1	0	7	1	0	6	1	0	2	1	0	0	0
	Data indicate number of subjects reporting an effect among a total of 16 subjects.
